# Supplementary material for: Conformational Properties of Flaxseed Rhamnogalacturonan-I and Correlation between Primary Structure and Conformation
Source: Polymers (Basel). 2022 Jun 30;14(13):2667. doi: 10.3390/polym14132667 (PMC9269093; doi:10.3390/polym14132667)
Supplement: Supplementary file 1 [file polymers-14-02667-s001.zip]

Archive with 1 entries (1 files):
- polymers-1750001-supplementary.pdf
